# Supplementary material for: Multigenic Natural Variation Underlies Caenorhabditis elegans Olfactory Preference for the Bacterial Pathogen Serratia marcescens
Source: G3 (Bethesda). 2013 Dec 17;4(2):265–76. doi: 10.1534/g3.113.008649 (PMC3931561; doi:10.1534/g3.113.008649)
Supplement: Supporting Information [file supp_g3.113.008649_FileS4.xlsx]

## Sheet: Chr IV kyIR lines
												File S4
Supplemental File 4
A. Bacterial choice phenotypes and genotypes of Chromosome IV introgresion lines derived from CSSIV (this paper). B is N2 and H is HW.
						Y38C1AA	F56b3	haw50283	Indel	haw50565	haw50778	Indel	CO7B3	Y38C1BA	C37F5	Y54G2A	Y67D8C	F42A6	F56D6	E03H12	egPG405	pkP4075	egPI406	pkP4039	pkP4080	dbP3	dbP6	pkP4043	pkP4047	F49E11	Y45F10C	JSNP+12	Y40H7A	Y105CFB	haw67631	pkP4102
						151889	795461	864280	1034642	1039246	1218996	1349889	1381409	1799032	2288742	2761525	3067374	3347952	3920366	4991858	5819735	6599685	7405743	8397264	9102404	10122930	10909560	11668242	12748880	13049020	13667267	14566567	15178091	16085085	17359113	17392789
Genotype	Strain name	Derived from strain	Bacterial choice index (avg)	SEM	n	4	4	4	4	4	4	4	4	4	4	4	4	4	4	4	4	4	4	4	4	4	4	4	4	4	4	4	4	4	4	4
N2	N2		0.786143	0.0207846	66	B	B		B	B	B	B	B	B	B	B	B	B	B	B	B	B	B	B	B	B	B	B	B	B	B	B	B	B	B	B
CB4856	CB4856		0.259911	0.0322351	56	H	H	H	H	H	H	H	H	H	H	H	H	H	H	H	H	H	H	H	H	H	H	H	H	H	H	H	H	H	H	H
CSS IV	WE5239		0.593333	0.0256754	55	H	H	H	H	H	H	H	H	H	H	H	H	H	H	H	H	H	H	H	H	H	H	H	H	H	H	H	H	H	B	B
kyIR54	CX12004	CX11901	0.870487	0.036255	6	H	H	B	B	B	B	B	B	B	B	B	B	B	B	B	B	B	B	B	B	B	B	B	B	B	B	B	B	B	B	B
kyIR76	CX12783	CX11901	0.334145	0.0760081	10	H	H	H	B	B	B	B	B	B	B	B	B	B	B	B	B	B	B	B	B	B	B	B	B	B	B	B	B	B	B	B
kyIR74	CX12781	CX11901	0.406734	0.105717	11	H	H	H	H	H	B	B	B	B	B	B	B	B	B	B	B	B	B	B	B	B	B	B	B	B	B	B	B	B	B	B
kyIR69	CX12776	CX11901	0.698001	0.11159	9	H	H	H	H	H	B	B	B	B	B	B	B	B	B	B	B	B	B	B	B	B	B	B	B	B	B	B	B	B	B	B
kyIR66	CX12773	CX11901	0.739272	0.0491957	12	H	H	H	H	H	H	H	H	H	B	B	B	B	B	B	B	B	B	B	B	B	B	B	B	B	B	B	B	B	B	B
kyIR42	CX11900	CX11561	0.723868	0.0492046	8	H	H	H	H	H	H	H	H	H	B	B	B	B	B	B	B	B	B	B	B	B	B	B	B	B	B	B	B	B	B	B
kyIR71	CX12778	CX11901	0.708566	0.0390934	11	H	H	H	H	H	H	H	H	H	B	B	B	B	B	B	B	B	B	B	B	B	B	B	B	B	B	B	B	B	B	B
kyIR67	CX12774	CX11901	0.401551	0.101039	11	H	H	H	H	H	H	H	H	H	H	B	B	B	B	B	B	B	B	B	B	B	B	B	B	B	B	B	B	B	B	B
kyIR68	CX12775	CX11901	0.447798	0.069074	11	H	H	H	H	H	H	H	H	H	H	B	B	B	B	B	B	B	B	B	B	B	B	B	B	B	B	B	B	B	B	B
kyIR75	CX12782	CX11901	0.434225	0.0836399	10	H	H	H	H	H	H	H	H	H	H	H	B	B	B	B	B	B	B	B	B	B	B	B	B	B	B	B	B	B	B	B
kyIR65	CX12772	CX11901	0.425077	0.064978	11	H	H	H	H	H	H	H	H	H	H	H	N	B	B	B	B	B	B	B	B	B	B	B	B	B	B	B	B	B	B	B
kyIR62	CX12769	CX11901	0.649101	0.0618252	9	H	H	H	H	H	H	H	H	H	H	H	H	H	H	B	B	B	B	B	B	B	B	B	B	B	B	B	B	B	B	B
kyIR28	CX11901	CX11561	0.402795	0.0480704	14	H	H	H	H	H	H	H	H	H	H	H	H	H	H	B	B	B	B	B	B	B	B	B	B	B	B	B	B	B	B	B
kyIR55	CX12005	CX11901	0.808623	0.0553629	6	B	B	B	B	B	B	B	B	B	H	H	H	H	H	B	B	B	B	B	B	B	B	B	B	B	B	B	B	B	B	B
kyIR38	CX11879	CX11564	0.695619	0.0241738	21	B	B	B	B	B	B	B	B	B	B	H	H	H	B	B	B	B	B	B	B	B	B	B	B	B	B	B	B	B	B	B
kyIR56	CX12006	CX11901	0.746998	0.0627305	6	B	H	H	H	H	H	H	H	H	H	B	B	B	B	B	B	B	B	B	B	B	B	B	B	B	B	B	B	B	B	B
kyIR64	CX12771	CX11901	0.720475	0.100362	7	B	B	B	H	H	H	H	H	H	H	H	H	H	H	B	B	B	B	B	B	B	B	B	B	B	B	B	B	B	B	B
kyIR73	CX12780	CX11901	0.251459	0.148448	10	B	B	B	B	B	B	B	B	H	H	H	H	H	H	B	B	B	B	B	B	B	B	B	B	B	B	B	B	B	B	B
kyIR70	CX12777	CX11901	0.583091	0.0879278	8	B	B	B	B	B	B	B	B	H	H	H	H	H	H	B	B	B	B	B	B	B	B	B	B	B	B	B	B	B	B	B
kyIR26	CX11561	WE5239	0.596344	0.0409381	20	H	H	H	H	H	H	H	H	H	H	H	H	H	H	H	H	H	H	H	H	H	H	H	H	H	B	B	B	B	B	B
kyIR49	CX11931	CX11561	0.655204	0.0401028	16	B	B	B	B	B	B	B	B	B	B	B	B	B	B	H	H	H	H	H	H	H	H	H	H	H	B	B	B	B	B	B
kyIR50	CX11932	CX11561	0.632276	0.0634463	9	B	B	B	B	B	B	B	B	B	B	B	B	H	H	H	H	H	H	H	H	H	H	H	H	H	B	B	B	B	B	B
kyIR52	CX11934	CX11564	0.505974	0.11293	5	B	B	B	B	B	B	B	B	B	B	H	H	H	H	H	H	H	H	H	H	H	H	H	H	H	B	B	B	B	B	B
kyIR48	CX11930	CX11561	0.706861	0.0466925	13	B	B	B	B	B	B	B	B	B	H	H	H	H	H	H	H	H	H	H	H	H	H	H	H	H	B	B	B	B	B	B
kyIR51	CX11933	CX11561	0.534951	0.122702	9	B	B	B	B	B	B	B	H	H	H	H	H	H	H	H	H	H	H	H	H	H	H	H	H	H	B	B	B	B	B	B
kyIR46	CX11905	CX11564	0.563994	0.0777262	8	B	B	B	B	B	B	B	B	B	B	H	H	H	H	H	H	H	H	H	H	H	H	H	H	H	H	H	H	H	B	B
kyIR27	CX11564	WE5239	0.577652	0.0280783	14	B	B	B	B	B	B	B	B	B	B	H	H	H	H	H	H	H	H	H	H	H	H	H	H	H	H	H	H	H	B	B
kyIR33	CX11563	WE5239	0.746286	0.0279219	15	B	B	B	B	B	B	B	B	B	B	B	B	B	H	H	H	H	H	H	H	H	H	H	H	H	H	H	H	H	B	B
kyIR40	CX11881	CX11564	0.601525	0.108903	8	B	B	B	B	B	B	B	B	B	B	B	B	B	B	B	B	B	B	B	B	B	B	B	B	B	H	H	H	H	B	B
kyIR32	CX11562	WE5239	0.744987	0.0327396	21	B	B	B	B	B	B	B	B	B	B	B	B	B	B	B	B	B	B	B	B	B	B	B	B	B	B	H	H	H	B	B
B. Bacterial choice phenotypes and genotypes of Chromosome IV introgresion lines derived from recombinant inbred lines (Doroszuk et al., 2009).
						Y38C1AA	F56b3	haw50283	Indel	haw50565	haw50778	Indel	CO7B3	Y38C1BA	C37F5	Y54G2A	Y67D8C	F42A6	F56D6	E03H12	egPG405	pkP4075	egPI406	pkP4039	pkP4080	dbP3	dbP6	pkP4043	pkP4047	F49E11	Y45F10C	JSNP+12	Y40H7A	Y105CFB	haw67631	pkP4102
						151889	795461	864280	1034642	1039246	1218996	1349889	1381409	1799032	2288742	2761525	3067374	3347952	3920366	4991858	5819735	6599685	7405743	8397264	9102404	10122930	10909560	11668242	12748880	13049020	13667267	14566567	15178091	16085085	17359113	17392789
Genotype	Strain name	Derived from strain	Bacterial choice index (avg)	SEM	n	4	4	4	4	4	4	4	4	4	4	4	4	4	4	4	4	4	4	4	4	4	4	4	4	4	4	4	4	4	4	4
N2	N2		0.786143	0.0207846	66	B	B	B	B	B	B	B	B	B	B	B	B	B	B	B	B	B	B	B	B	B	B	B	B	B	B	B	B	B	B	B
CB4856	CB4856		0.259911	0.0322351	56	H	H	H	H	H	H	H	H	H	H	H	H	H	H	H	H	H	H	H	H	H	H	H	H	H	H	H	H	H	H	H
CSSIV	WE5239		0.593333	0.0256754	55	H	H	H	H	H	H	H	H	H	H	H	H	H	H	H	H	H	H	H	H	H	H	H	H	H	H	H	H	H	B	B
ewIR45	ewIR45		0.745803	0.0519362	8	H	H	H	H	H	H	H	H	H	B	B	B	B	B	B	B	B	B	B	B	B	B	B	B	B	B	B	B	B	B	B
ewIR46	ewIR46		0.72651	0.0442871	8	H	H	H	H	H	H	H	H	H	H	B	B	B	B	B	B	B	B	B	B	B	B	B	B	B	B	B	B	B	B	B
ewIR47	ewIR47		0.781266	0.0368026	8	H	H	H	H	H	H	H	H	H	H	H	H	H	B	B	B	B	B	B	B	B	B	B	B	B	B	B	B	B	B	B
ewIR50	ewIR50		0.529562	0.114566	7	B	B	B	B	B	B	B	B	B	H	H	H	H	H	B	B	B	B	B	B	B	B	B	B	B	B	B	B	B	B	B
ewIR49	ewIR49		0.637733	0.0477688	8	B	B	B	B	B	B	B	B	B	H	H	H	H	B	B	B	B	B	B	B	B	B	B	B	B	B	B	B	B	B	B
ewIR48	ewIR48		0.74	0.06	6	B	B	B	B	B	B	B	B	B	H	H	H	B	B	B	B	B	B	B	B	B	B	B	B	B	B	B	B	B	B	B
ewIR53	ewIR53		0.533339	0.0623064	16	B	B	B	B	B	B	B	B	B	B	B	H	B	B	B	B	B	B	B	B	B	B	B	B	B	B	B	B	B	B	B
ewIR51	ewIR51		0.72931	0.0282283	12	B	B	B	B	B	B	B	B	H	H	H	H	H	H	H	H	B	B	B	B	B	B	B	B	B	B	B	B	B	B	B
ewIR56	ewIR56		0.650934	0.061007	6	B	B	B	B	B	B	B	B	B	B	B	B	B	B	B	B	B	B	B	B	B	H	H	H	B	B	B	B	B	B	B
ewIR55	ewIR55		0.5	0.0562088	12	B	B	B	B	B	B	B	B	B	B	B	B	B	B	B	B	B	B	B	B	H	H	H	H	H	B	B	B	B	B	B
ewIR54	ewIR54		0.592446	0.0707938	10	B	B	B	B	B	B	B	B	B	B	B	B	B	B	B	B	B	B	B	H	H	H	H	H	H	B	B	B	B	B	B
ewIR52	ewIR52		0.685428	0.0352853	11	B	B	B	B	B	B	B	B	H	H	H	H	H	H	H	H	H	H	H	H	H	H	H	H	H	B	B	B	B	B	B
ewIR58	ewIR58		0.612499	0.0519923	10	B	B	B	B	B	B	B	B	B	B	B	B	B	B	B	B	B	B	B	B	B	H	H	H	H	H	H	H	H	B	B
ewIR60	ewIR60		0.852324	0.0416427	11	B	B	B	B	B	B	B	B	B	B	B	B	B	B	B	B	B	B	B	B	B	B	B	H	H	H	H	H	H	B	B
ewIR59	ewIR59		0.79	0.03	11	B	B	B	B	B	B	B	B	B	B	B	B	B	B	B	B	B	B	B	B	B	B	B	H	N	B	B	B	B	B	B
ewIR61	ewIR61		0.787383	0.0527408	11	B	B	B	B	B	B	B	B	B	B	B	B	B	B	B	B	B	B	B	B	B	B	B	B	H	H	H	H	H	B	B
ewIR62	ewIR62		0.822348	0.037377	13	B	B	B	B	B	B	B	B	B	B	B	B	B	B	B	B	B	B	B	B	B	B	B	B	B	H	H	H	H	H	H
REFERENCE
Doroszuk, A., L. B. Snoek, E. Fradin, J. Riksen and J. Kammenga, 2009 A genome-wide library of CB4856/N2 introgression lines of Caenorhabditis elegans.
	Nucleic Acids Res 37: e110.
