# Supplementary material for: Multigenic Natural Variation Underlies Caenorhabditis elegans Olfactory Preference for the Bacterial Pathogen Serratia marcescens
Source: G3 (Bethesda). 2013 Dec 17;4(2):265–76. doi: 10.1534/g3.113.008649 (PMC3931561; doi:10.1534/g3.113.008649)
Supplement: Supporting Information [file supp_g3.113.008649_FileS5.xlsx]

## Sheet: Chromosome V
										File S5
Supplemental File 5
B. Bacterial choice phenotypes and genotypes of Chromosome V introgresion lines derived from recombinant inbred lines (Doroszuk et al., 2009).
B is N2 and H is HW.
					egPA501	pkP5076	egPC502	egPD503	egPE504	egPF505	pkP5113	egPH506	pkP5116	egPI507	pkP5064	pkP5065	pkP5067	egPM508	pkP5125	pkP5071	egPP509	pkP5073	pkP5082	egPS510	pkP5075
					590471	1773465	2878209	3606323	4550758	5814403	6612376	7690531	8567608	9405441	10368660	10912994	11796050	13033974	13951861	15158759	16008404	17377158	18574593	19525561	20758352
Genotype	Strain name	Bacterial choice index (avg)	SEM	n	5	5	5	5	5	5	5	5	5	5	5	5	5	5	5	5	5	5	5	5	5
N2	N2	0.76	0.0585296	10	B	B	B	B	B	B	B	B	B	B	B	B	B	B	B	B	B	B	B	B	B
CSS V	WE5240	0.41	0.0923847	10	H	H	H	H	H	H	H	H	H	H	H	H	H	H	H	H	H	H	H	H	H
ewIR64	ewIR64	0.78	0.0345014	9	H	H	H	H	B	B	B	B	B	B	B	B	B	B	B	B	B	B	B	B	B
ewIR65	ewIR65	0.736653	0.0557526	10	H	H	H	H	H	B	B	B	B	B	B	B	B	B	B	B	B	B	B	B	B
ewIR66	ewIR66	0.6148	0.0813739	13	B	H	H	H	H	B	B	B	B	B	B	B	B	B	B	B	B	B	B	B	B
ewIR67	ewIR67	0.587115	0.0537175	13	B	B	B	B	H	H	B	B	B	B	B	B	B	B	B	B	B	B	B	B	B
ewIR68	ewIR68	0.694284	0.0381348	14	B	B	B	B	H	H	H	H	H	H	H	H	H	H	B	B	B	B	B	B	B
ewIR69	ewIR69	0.374327	0.0487433	13	B	B	B	B	B	H	H	H	H	H	H	H	H	H	H	H	H	H	H	H	H
ewIR70	ewIR70	0.750388	0.03744	11	B	B	B	B	B	B	B	B	B	B	B	H	H	H	H	H	H	H	H	H	H
ewIR71	ewIR71	0.535009	0.0407955	12	B	B	B	B	B	B	B	B	B	B	B	B	H	H	B	B	B	B	B	B	B
ewIR72	ewIR72	0.701134	0.049091	12	B	B	B	B	B	B	B	B	B	B	B	B	B	H	B	B	B	B	B	B	B
ewIR73	ewIR73	0.717755	0.0673971	8	B	B	B	B	B	B	B	B	B	B	B	B	B	B	B	H	H	B	B	B	B
ewIR74	ewIR74	0.917771	0.0134743	9	B	B	B	B	B	B	B	N	B	B	B	B	B	B	B	H	H	H	B	B	B
ewIR75	ewIR75	0.763939	0.0406981	7	B	B	B	B	B	B	B	B	B	B	B	B	B	B	B	B	B	H	H	H	H
ewIR76	ewIR76	0.892202	0.0229515	11	B	B	B	B	B	B	B	B	B	B	B	B	B	B	B	B	B	B	H	H	H
ewIR77	ewIR77	0.881167	0.0264105	7	B	B	B	B	B	B	B	B	B	B	B	B	B	B	B	B	B	B	B	H	H
REFERENCE
Doroszuk, A., L. B. Snoek, E. Fradin, J. Riksen and J. Kammenga, 2009 A genome-wide library of CB4856/N2 introgression lines of Caenorhabditis elegans.
	Nucleic Acids Res 37: e110.
