# Supplementary material for: Multigenic Natural Variation Underlies Caenorhabditis elegans Olfactory Preference for the Bacterial Pathogen Serratia marcescens
Source: G3 (Bethesda). 2013 Dec 17;4(2):265–76. doi: 10.1534/g3.113.008649 (PMC3931561; doi:10.1534/g3.113.008649)
Supplement: Supporting Information [file supp_g3.113.008649_FileS3.xls]

## Sheet: QX strains
			File S3
Supplemental File 3. Bacterial choice behavior of N2-HW RIAILs. RIAILs strain names
and bacterial choice index. Strains are listed in order of ascending bacterial choice index.
N2 and CB4856 (HW) are in bold. For genotypes of RIAIL strains,
see Supporting Information Table S1 in Rockman and Kruglyak, 2009.
RIAIL strain		Bacterial choice index (avg)	SEM	n
QX56	1	-0.0200477	0.116819	7
QX44	2	0.273295	0.22318	7
QX54	3	0.332109	0.0609737	6
QX165	4	0.35195	0.119075	8
QX15	5	0.355519	0.116556	7
QX47	6	0.390836	0.144218	8
QX17	7	0.41364	0.106415	7
QX227	8	0.432522	0.106478	8
QX22	9	0.442622	0.0678836	6
QX121	10	0.44451	0.13594	6
QX149	11	0.452313	0.18907	8
CB4856	12	0.47	0.03	80
QX52	13	0.485514	0.13742	7
QX60	14	0.486346	0.0632021	7
QX18	15	0.517227	0.0410951	7
QX82	16	0.520934	0.15123	7
QX34	17	0.529277	0.071883	6
QX58	18	0.544312	0.0824567	5
QX125	19	0.544604	0.102137	4
QX37	20	0.547421	0.0675565	6
QX233	21	0.54791	0.0634477	7
QX196	22	0.584619	0.0500933	10
QX95	23	0.590867	0.11674	6
QX31	24	0.596794	0.0899607	6
QX42	25	0.598521	0.124262	6
QX8	26	0.607361	0.0947706	6
QX5	27	0.647012	0.0723928	8
QX45	28	0.662252	0.0498829	6
QX189	29	0.667014	0.0821656	6
QX43	30	0.676924	0.098258	8
QX6	31	0.677648	0.0636651	7
QX171	32	0.677794	0.0581337	9
QX77	33	0.680234	0.05	7
QX190	34	0.69	0.11	10
QX191	35	0.693151	0.0491928	7
QX74	36	0.693261	0.050797	7
QX65	37	0.693667	0.118002	4
QX29	38	0.69367	0.0679374	6
QX75	39	0.707975	0.0482397	6
QX123	40	0.714484	0.0535358	7
QX7	41	0.72	0.05	6
QX33	42	0.722813	0.0873205	6
QX1	43	0.730838	0.0240811	7
QX154	44	0.739636	0.0600046	6
QX10	45	0.754797	0.0630492	6
QX23	46	0.764892	0.0389296	7
QX158	47	0.766509	0.0261208	7
QX24	48	0.76694	0.0969267	4
QX176	49	0.795831	0.0624302	5
QX51	50	0.799322	0.0280115	7
QX174	51	0.806199	0.0328607	7
QX199	52	0.807029	0.0323463	4
QX73	53	0.820249	0.0325487	7
QX32	54	0.834797	0.0728825	5
QX26	55	0.835033	0.0333636	6
QX20	56	0.835925	0.028463	8
N2	57	0.85	0.01	95
QX16	58	0.846105	0.0397915	6
QX72	59	0.85	0.0302852	4
QX12	60	0.855739	0.0461004	6
QX79	61	0.856056	0.0357248	4
QX106	62	0.867089	0.0401699	7
QX38	63	0.867965	0.0392604	10
QX107	64	0.869227	0.037497	4
QX4	65	0.87225	0.0239176	9
QX55	66	0.876043	0.0293759	8
QX68	67	0.881631	0.0318692	7
QX27	68	0.884248	0.0471265	8
QX49	69	0.894915	0.030209	7
QX11	70	0.904975	0.0238093	7
QX48	71	0.906818	0.0173916	7
QX40	72	0.913714	0.0378946	7
QX25	73	0.918963	0.0468962	5
QX13	74	0.929893	0.0376292	3
REFERENCE
Rockman, M. V., and L. Kruglyak, 2009 Recombinational landscape
and population genomics of Caenorhabditis elegans. PLoS Genet 5: e1000419.
